# Supplementary material for: Constructing exact representations of quantum many-body systems with deep neural networks
Source: Nat Commun. 2018 Dec 14;9:5322. doi: 10.1038/s41467-018-07520-3 (PMC6294148; doi:10.1038/s41467-018-07520-3)
Supplement: Supplementary file 3 — Supplementary Software 1 [file 41467_2018_7520_MOESM3_ESM.py]

from __future__ import print_function
import sys
import numpy as np
from scipy.sparse import dok_matrix
import networkx as nx

def to_str(val):
    if(float(val).is_integer()):
        return str(int(val))
    else:
        return str(val)

def ApplyDiagonal(W,Wprime,V,dtau,h_free):

    nz=V.nonzero()
    for i,j in sorted(zip(nz[0],nz[1])):
        W[i,h_free]=0.5*np.arccosh(np.exp(2.*np.abs(V[i,j])*dtau))
        W[j,h_free]=-np.sign(V[i,j])*W[i,h_free]
        h_free+=1

    return h_free

def ApplyOffDiagonal(W,Wprime,Gamma,dtau,h_free,d_free):

    for i in range(Gamma.size):
        nz=W.nonzero()
        for ii,j in zip(nz[0],nz[1]):
            if(ii==i):
                Wprime[j,d_free]=-W[i,j]
                W[i,j]=0

        coupling=0.5*np.arccosh(1./np.tanh(np.abs(Gamma[i])*dtau))

        W[i,h_free]=coupling
        Wprime[h_free,d_free]=-coupling
        h_free+=1
        d_free+=1

    return h_free,d_free


def Generate(L,ndim,P,dtau,gamma0=1):

    #value of the interaction
    J_int =-1.0

    nsites=L**ndim

    #value of the transverse field
    #here it is fixed to a homogeneous value
    Gamma=np.ones(nsites)*gamma0

    #constructing the physical interaction matrix (here PBC are used)
    dim=[]
    for d in range(ndim):
        dim.append(L)
    G=nx.grid_graph(dim,periodic=True)

    edges=nx.convert_node_labels_to_integers(G,ordering='sorted').edges()
    bonds=np.zeros((nsites,nsites))
    for edge in edges:
        bonds[edge[0],edge[1]]=J_int

    #compressing the matrix in sparse format
    V=dok_matrix(bonds)

    #nhidden (this is just an upper bound to instantiate dok_matrix)
    #the actual number is determined by the final number of non zero elements in the W and Wp
    nhidden=2*ndim*nsites*P*20

    #ndeep
    ndeep=nsites*P

    W = dok_matrix((nsites,nhidden))
    Wprime = dok_matrix((nhidden,ndeep))

    h_free=0
    d_free=0

    #Applying sequence of propagators
    for p in range(P-1):
        h_free=ApplyDiagonal(W,Wprime,V,dtau,h_free)
        h_free,d_free=ApplyOffDiagonal(W,Wprime,Gamma,dtau,h_free,d_free)

    #In the last step the off-diagonal propagator has half time step
    h_free=ApplyDiagonal(W,Wprime,V,dtau,h_free)
    h_free,d_free=ApplyOffDiagonal(W,Wprime,Gamma,dtau/2.,h_free,d_free)

    #printing on files
    basename=to_str(ndim)+"_"+to_str(L)+'_'+to_str(P)+'_'+to_str(dtau)+'_'+to_str(gamma0)
    with open('W_'+basename+'.dbm', 'w') as w_file:
        nz=W.nonzero()
        print("# ",len(nz[0]),file=w_file)
        for i,j in sorted(zip(nz[0],nz[1])):
            print(i,j,W[i,j],file=w_file)

    with open('Wp_'+basename+'.dbm', 'w') as wprime_file:
        nz=Wprime.nonzero()
        print("# ",len(nz[0]),file=wprime_file)
        for i,j in sorted(zip(nz[0],nz[1])):
            print(i,j,Wprime[i,j],file=wprime_file)


if __name__ == "__main__":

    if(len(sys.argv)!=6):
        print ("\n")
        print ("DBM generator for Transverse-Field Ising model on a hypercube\n")
        print ("Command-line usage, insert:")
        print ("Ndim -> Dimension of the hypercube")
        print ("L -> Linear size of the lattice")
        print ("P -> Number of time slices")
        print ("Dtau -> Time step for Suzuki-Trotter decomposition")
        print ("Gamma -> Strength of the transverse field\n\n")
        print ("It outputs two files:")
        print ("W_L_P_Dtau.dbm -> Non-zero elements in the matrix W")
        print ("Wp_L_P_Dtau.dbm -> Non-zero elements in the matrix Wprime")
        print ("Matrix format is: i j M[i,j]")
        exit()


    #number of dimensions
    ndim=int(sys.argv[1])
    assert(ndim>0 and ndim<4)

    #number of sites
    L=int(sys.argv[2])
    assert(L>0)

    #number of time slices
    P=int(sys.argv[3])
    assert(P>0)

    #time step
    dtau=float(sys.argv[4])
    assert(dtau>0)

    #transverse field
    gamma0=float(sys.argv[5])
    assert(gamma0>=0)

    Generate(L,ndim,P,dtau,gamma0)
