# Supplementary material for: Constructing exact representations of quantum many-body systems with deep neural networks
Source: Nat Commun. 2018 Dec 14;9:5322. doi: 10.1038/s41467-018-07520-3 (PMC6294148; doi:10.1038/s41467-018-07520-3)
Supplement: Supplementary file 6 — Supplementary Software 4 [file 41467_2018_7520_MOESM6_ESM.py]

from __future__ import print_function
import sys
import numpy as np
from scipy.sparse import dok_matrix

def ApplyPropagator(iwhich,W,Wp,V,J_int,dtau,h,d):

    coupling1 = 0.5*np.arccosh(np.exp(-J_int*dtau)/np.sqrt(np.sinh(2.*J_int*dtau)))
    coupling2 = 0.5*np.arccosh(np.exp( J_int*dtau)*np.sqrt(np.cosh(2.*J_int*dtau)))

    nzv = V.nonzero()
    nd = 0
    for l,m in sorted(zip(nzv[0],nzv[1])):

      if(l%2==iwhich):
        nd += 2
        nzw = W.nonzero()
        for j in np.unique(nzw[1]):
            Wp[j,d+l] = W[l,j]
            W[l,j] = 0
            Wp[j,d+m] = W[m,j]
            W[m,j] = 0

        W[l,h]      = coupling1
        Wp[h,d+l]   = coupling1

        W[m,h+1]    = coupling1
        Wp[h+1,d+m] = coupling1

        W[l,h+2]    =  coupling2
        Wp[h+2,d+m] = -coupling2

        W[m,h+3]    =  coupling2
        Wp[h+3,d+l] = -coupling2

        W[l,h+4]    =  np.pi*0.25J
        W[m,h+4]    =  np.pi*0.25J
        Wp[h+4,d+l] = -np.pi*0.25J
        Wp[h+4,d+m] = -np.pi*0.25J

        W[l,h+5]    =  np.pi*0.125J
        W[m,h+5]    =  np.pi*0.125J
        Wp[h+5,d+l] = -np.pi*0.125J
        Wp[h+5,d+m] = -np.pi*0.125J

        h += 6

    d += nd
    return h,d


def Generate(L,P,dtau):

    # value of the interaction
    J_int = 1.0

    # constructing the physical interaction matrix (1d model with PBC here)
    bonds = np.zeros((L,L))
    for i in range(L):
        bonds[i,(i+1)%L] = J_int

    # compressing the matrix in sparse format
    V = dok_matrix(bonds)

    # number of 1st-layer hidden neurons
    nhidden = 3*L*(2*P+1) # = 6*(L/2)*(2*P+1)

    # number of deep neurons
    ndeep = L*(2*P+1) # = 2*(L/2)*(2*P+1)

    W  = dok_matrix((L,nhidden),dtype=np.complex)
    Wp = dok_matrix((nhidden,ndeep),dtype=np.complex)

    # Applying sequence of propagators (we apply second-order Suzuki-Trotter decomposition)
    h = 0
    d = 0
    #even bonds
    h,d = ApplyPropagator(0,W,Wp,V,J_int,0.5*dtau,h,d)
    #odd bonds
    h,d = ApplyPropagator(1,W,Wp,V,J_int,dtau,h,d)
    for p in range(P-1):
        #even bonds
        h,d = ApplyPropagator(0,W,Wp,V,J_int,dtau,h,d)
        #odd bonds
        h,d = ApplyPropagator(1,W,Wp,V,J_int,dtau,h,d)
    #even bonds
    h,d = ApplyPropagator(0,W,Wp,V,J_int,0.5*dtau,h,d)

    # printing on files
    with open('W_'+str(L)+'_'+str(P)+'_'+str(dtau)+'.dbm', 'w') as w_file:
        nz = W.nonzero()
        print("# ",len(nz[0]),file=w_file)
        for i,j in sorted(zip(nz[0],nz[1])):
            print('%7d %7d %26.15E %26.15E' % (i,j,W[i,j].real,W[i,j].imag),file=w_file)

    with open('Wp_'+str(L)+'_'+str(P)+'_'+str(dtau)+'.dbm', 'w') as wprime_file:
        nz = Wp.nonzero()
        print("# ",len(nz[0]),file=wprime_file)
        for i,j in sorted(zip(nz[0],nz[1])):
            print('%7d %7d %26.15E %26.15E' % (i,j,Wp[i,j].real,Wp[i,j].imag),file=wprime_file)


if __name__ == "__main__":

    if(len(sys.argv)!=4):
        print ("\n")
        print ("DBM generator for 1D Heisenberg model\n")
        print ("Command-line usage: two-deep.py L P Dtau")
        print ("  L -> Size of the lattice")
        print ("  P -> Number of Suzuki-Trotter time slices")
        print ("  Dtau -> Time step for Suzuki-Trotter decomposition\n\n")
        print ("It outputs two files:")
        print ("  W_L_P_Dtau.dbm -> Non-zero elements in the matrix W")
        print ("  Wp_L_P_Dtau.dbm -> Non-zero elements in the matrix Wprime")
        print ("  Matrix format is: i j M[i,j]")
        exit()

    # number of sites
    L = int(sys.argv[1])
    assert(L>0)

    # number of time slices
    P = int(sys.argv[2])
    assert(P>0)

    # time step
    dtau = float(sys.argv[3])
    assert(dtau>0)

    Generate(L,P,dtau)
